# Supplementary material for: Auxin production in diploid microsporocytes is necessary and sufficient for early stages of pollen development
Source: PLoS Genet. 2018 May 29;14(5):e1007397. doi: 10.1371/journal.pgen.1007397 (PMC5993292; doi:10.1371/journal.pgen.1007397)
Supplement: S1 Table — These data are extracted from a published paper [65]. MS, microspores; BCP, bicellular pollen; TCP, tricellular pollen; MPG, mature pollen. (XLSX) [file pgen.1007397.s006.xlsx]

## Sheet: Sheet1
	Gene Name	MS	BCP	TCP	MPG
TIR1	At3g62980	0	0	0	0
AFB1	At4g03190	0	0	0	0
AFB2	At3g26810	0	0	0	308.278
AFB3	At1g12820	326.377	400.159	126.567	104.466
AFB4	At4g24390	0	0	0	0
AFB5	At5g49980	0	326.579	0	0
