# Supplementary material for: Auxin production in diploid microsporocytes is necessary and sufficient for early stages of pollen development
Source: PLoS Genet. 2018 May 29;14(5):e1007397. doi: 10.1371/journal.pgen.1007397 (PMC5993292; doi:10.1371/journal.pgen.1007397)
Supplement: S2 Table — (XLSX) [file pgen.1007397.s007.xlsx]

## Sheet: Sheet1
Oligonucleotides used in this study
Names	Forward 5'-3'	Reverse 5'-3'
Primers for plasmid constructions
YUC2CDS	CGGGATCCATGGAGTTTGTTACAGAAACGTTAG	GCGTCGACACAATGTTGAGGACGAGCCA
ProYUC2	CGGAATTCACTATTATAGAAGCATGATGT	CGGGATCCGAAAGAGAGAAAGAGAAGAAA
ProYUC6	CGGAATTCTTTCCAATCTTTTCTTGCGTC	CGGGATCCCTCTCTCTTCCAACAGAAATCCA
ProARF17	CCGGAATTCTAACTGACCCACCCATCTATCT	CGAGCTCAGGTATTTGTTTTCAGTGTAAACG
ProLAT52	CGGAATTCCCATGGCCTATACCCCTTGGATAAGGGTAG	CGGGATCCTCTAGATTTAAATTGGAATTTTTTTTTTTGG
ProA9	CGAGCTCGGATTATAATAATGTGTAGACATTGTAGG	GGATCCTCTAATTAGATACTATATTGTTTGTACTTCTG
ProATA7	CGAGCTCGGGTACACGACAATTCCAACGCATG	CGGGATCCCGGGCTTAGTTTAATGAACACATGTAG
ProMSP1	CGAGCTCTGTCAGTTAGCATGAAAAATTGTATGTTAG	GGGGTACCTTGTTGTGTATACTTGTGTGTGTGTATTTA
DII or mDII	GGGGTACCATGAAACAAAAAAGCTCGACC	ACGCGTCGACTTACTCTTCTTCTTGATCAGCTTC
Primers for T-DNA insertion mutants identification
yuc2	CTGCATACAATCCGCTTTCGC	TTCTTGCATTTTCTCGCTCTACG
yuc6	GCGTGCTCGTGACAATCC	GCAACTTCGGTGCTCAGC
LB1.3	ATTTTGCCGATTTCGGAAC	yuc2 F+LB1.3; yuc6 R+LB1.3 for T-DNA insertion identification
Primers for qRT-PCR
YUC2	GGTTGTAGGATGTGGAAACTC	CCAACCGAGACATACGTAAC
YUC6	CATGAAGTTGAGTTCGATAAC	CACTTGTGTATGTCTTCAGC
β-tubulin	GATTTCAAAGATTAGGGAAGAGTA	GTTCTGAAGCAAATGTCATAGAG
Primers for making GFP probes for in situ hybridization
GFP	CGGGATCCCGATGGTGAGCAAGGGCGAGGAG	CCCAAGCTTGGGTTACTTGTACAGCTCGTCCATGC
